# Supplementary material for: Identification of adjuvants for clinical trials performed with Plasmodium falciparum AMA1 in rabbits
Source: BMC Immunol. 2019 Jul 30;20:25. doi: 10.1186/s12865-019-0307-y (PMC6664700; doi:10.1186/s12865-019-0307-y)
Supplement: Supplementary file 1 — Comparison between treatment groups for total IgG in day 70 sera for 4 AMA1 alleles in rabbits. Between group differences are expressed as ratios with 95% confidence intervals. P values are adjusted for multiple comparisons using Tukey’s honest significant difference test (Tukey’s HSD test). (XLSX 15 kb) [file 12865_2019_307_MOESM1_ESM.xlsx]

## Sheet: Sheet1
Comparison	FVO	p	3D7	P	HB3	p	CAMP	p
SE-Glucopyranosyl Lipid A (GLA) vs Stable o/w Emulsion (SE)	0.63 (0.23 to 1.71)	0.802	0.86 (0.31 to 2.42)	0.999	0.62 (0.21 to 1.80)	0.816	0.67 (0.23 to 1.97)	0.920
Liposomes vs SE	0.10 (0.04 to 0.26)	<0.001	0.22 (0.08 to 0.64)	0.001	0.11 (0.04 to 0.33)	<0.001	0.12 (0.04 to 0.35)	<0.001
Liposomes-GLA vs SE	0.13 (0.05 to 0.36)	<0.001	0.24 (0.08 to 0.66)	0.001	0.16 (0.06 to 0.47)	<0.001	0.14 (0.05 to 0.41)	<0.001
CoVaccine HT™ vs SE	5.07 (1.87 to 13.75)	<0.001	6.66 (2.38 to 18.66)	<0.001	4.04 (1.38 to 11.81)	0.003	6.75 (2.31 to 19.74)	<0.001
ImSaVac-P vs SE	0.76 (0.28 to 2.06)	0.980	1.26 (0.44 to 3.62)	0.994	0.71 (0.24 to 2.09)	0.962	0.91 (0.31 to 2.74)	>0.999
ImSaVac-P o/w vs SE	0.23 (0.08 to 0.65)	0.001	0.43 (0.15 to 1.26)	0.223	0.27 (0.09 to 0.84)	0.013	0.23 (0.08 to 0.69)	0.002
Liposomes vs SE-GLA	0.15 (0.06 to 0.42)	<0.001	0.26 (0.09 to 0.74)	0.004	0.18 (0.06 to 0.54)	<0.001	0.18 (0.06 to 0.53)	<0.001
Liposomes-GLA vs SE-GLA	0.21 (0.08 to 0.57)	<0.001	0.27 (0.10 to 0.77)	0.005	0.26 (0.09 to 0.77)	0.006	0.21 (0.07 to 0.61)	0.001
CoVaccine HT™ vs SE-GLA	8.03 (2.96 to 21.78)	<0.001	7.72 (2.76 to 21.61)	<0.001	6.56 (2.24 to 19.19)	<0.001	10.04 (3.43 to 29.33)	<0.001
ImSaVac-P vs SE-GLA	1.20 (0.44 to 3.26)	0.998	1.46 (0.51 to 4.19)	0.928	1.16 (0.40 to 3.39)	>0.999	1.36 (0.45 to 4.07)	0.979
ImSaVac-P o/w vs SE-GLA	0.37 (0.13 to 1.03)	0.062	0.50 (0.17 to 1.46)	0.445	0.44 (0.14 to 1.37)	0.314	0.34 (0.11 to 1.02)	0.059
Liposomes-GLA vs Liposomes	1.37 (0.50 to 3.71)	0.963	1.07 (0.37 to 3.06)	>0.999	1.42 (0.49 to 4.16)	0.954	1.16 (0.40 to 3.38)	>0.999
CoVaccine HT™ vs Liposomes	52.44 (19.33 to 142.27)	<0.001	30.01 (10.47 to 86.01)	<0.001	35.58 (12.17 to 104.04)	<0.001	55.66 (19.05 to 162.63)	<0.001
ImSaVac-P vs Liposomes	7.86 (2.90 to 21.32)	<0.001	5.68 (1.94 to 16.66)	<0.001	6.28 (2.15 to 18.38)	<0.001	7.54 (2.52 to 22.56)	<0.001
ImSaVac-P o/w vs Liposomes	2.42 (0.87 to 6.71)	0.134	1.93 (0.64 to 5.81)	0.546	2.40 (0.78 to 7.41)	0.229	1.89 (0.63 to 5.67)	0.575
CoVaccine HT™ vs Liposomes-GLA	38.37 (14.14 to 104.08)	<0.001	28.13 (10.04 to 78.77)	<0.001	25.03 (8.56 to 73.19)	<0.001	48.18 (16.49 to 140.78)	<0.001
ImSaVac-P vs Liposomes-GLA	5.75 (2.12 to 15.60)	<0.001	5.33 (1.86 to 15.27)	<0.001	4.42 (1.51 to 12.93)	0.001	6.52 (2.18 to 19.53)	<0.001
ImSaVac-P o/w vs Liposomes-GLA	1.77 (0.64 to 4.91)	0.622	1.81 (0.61 to 5.33)	0.641	1.69 (0.55 to 5.21)	0.792	1.64 (0.55 to 4.91)	0.818
ImSaVac-P vs CoVaccine HT™	0.15 (0.06 to 0.41)	<0.001	0.19 (0.07 to 0.54)	<0.001	0.18 (0.06 to 0.52)	<0.001	0.14 (0.05 to 0.41)	<0.001
ImSaVac-P o/w vs CoVaccine HT™	0.05 (0.02 to 0.13)	<0.001	0.06 (0.02 to 0.19)	<0.001	0.07 (0.02 to 0.21)	<0.001	0.03 (0.01 to 0.10)	<0.001
ImSaVac-P o/w vs ImSaVac-P	0.31 (0.11 to 0.85)	0.013	0.34 (0.11 to 1.02)	0.059	0.38 (0.12 to 1.18)	0.145	0.25 (0.08 to 0.77)	0.006
