# Supplementary material for: Identification of adjuvants for clinical trials performed with Plasmodium falciparum AMA1 in rabbits
Source: BMC Immunol. 2019 Jul 30;20:25. doi: 10.1186/s12865-019-0307-y (PMC6664700; doi:10.1186/s12865-019-0307-y)
Supplement: Supplementary file 2 — Comparison between treatment groups for total IgG in day 140 sera for 4 AMA1 alleles in rabbits. Between group differences are expressed as ratios with 95% confidence intervals. P values are adjusted for multiple comparisons using Tukey’s honest significant difference test (Tukey’s HSD test). (XLSX 12 kb) [file 12865_2019_307_MOESM2_ESM.xlsx]

## Sheet: Sheet1
Comparison	FVO	p	3D7	P	HB3	p	CAMP	p
SE-Glucopyranosyl Lipid A (GLA) vs Stable o/w Emulsion (SE)	1.01 (0.07 to 13.71)	>0.999	1.74 (0.05 to 67.17)	0.999	1.82 (0.28 to 12.08)	0.940	2.44 (0.22 to 26.75)	0.882
Liposomes vs SE	0.24 (0.02 to 3.29)	0.583	1.85 (0.05 to 71.11)	0.998	1.56 (0.24 to 10.35)	0.986	2.00 (0.18 to 21.88)	0.962
Liposomes-GLA vs SE	0.72 (0.05 to 9.70)	0.999	11.21 (0.29 to 431.81)	0.361	1.56 (0.23 to 10.32)	0.986	1.60 (0.15 to 17.53)	0.995
CoVaccine HT™ vs SE	2.98 (0.22 to 40.36)	0.814	3.69 (0.10 to 142.23)	0.900	3.08 (0.46 to 20.39)	0.483	4.82 (0.44 to 52.78)	0.370
ImSaVac-P vs SE	1.62 (0.12 to 21.94)	0.996	0.87 (0.02 to 33.49)	>0.999	2.53 (0.38 to 16.77)	0.686	1.81 (0.17 to 19.86)	0.982
ImSaVac-P o/w vs SE	0.37 (0.03 to 5.01)	0.871	1.97 (0.05 to 75.98)	0.996	0.62 (0.09 to 4.09)	0.979	0.78 (0.07 to 8.55)	>0.999
Liposomes vs SE-GLA	0.24 (0.02 to 3.24)	0.573	1.06 (0.03 to 40.77)	>0.999	0.86 (0.13 to 5.68)	>0.999	0.82 (0.07 to 8.96)	>0.999
Liposomes-GLA vs SE-GLA	0.71 (0.05 to 9.57)	0.999	6.43 (0.17 to 247.62)	0.650	0.85 (0.13 to 5.66)	>0.999	0.66 (0.06 to 7.18)	0.997
CoVaccine HT™ vs SE-GLA	2.94 (0.22 to 39.85)	0.822	2.12 (0.05 to 81.56)	0.993	1.69 (0.25 to 11.18)	0.969	1.97 (0.18 to 21.62)	0.965
ImSaVac-P vs SE-GLA	1.60 (0.12 to 21.67)	0.997	0.50 (0.01 to 19.21)	0.995	1.39 (0.21 to 9.20)	0.997	0.74 (0.07 to 8.14)	>0.999
ImSaVac-P o/w vs SE-GLA	0.37 (0.03 to 4.95)	0.864	1.13 (0.03 to 43.57)	>0.999	0.34 (0.05 to 2.24)	0.525	0.32 (0.03 to 3.50)	0.714
Liposomes-GLA vs Liposomes	2.95 (0.22 to 39.93)	0.821	6.07 (0.16 to 233.91)	0.680	1.00 (0.15 to 6.61)	>0.999	0.80 (0.07 to 8.78)	>0.999
CoVaccine HT™ vs Liposomes	12.28 (0.91 to 166.22)	0.064	2.00 (0.05 to 77.05)	0.995	1.97 (0.30 to 13.05)	0.899	2.41 (0.22 to 26.44)	0.888
ImSaVac-P vs Liposomes	6.68 (0.49 to 90.38)	0.259	0.47 (0.01 to 18.14)	0.993	1.62 (0.24 to 10.74)	0.979	0.91 (0.08 to 9.95)	>0.999
ImSaVac-P o/w vs Liposomes	1.53 (0.11 to 20.65)	0.998	1.07 (0.03 to 41.16)	>0.999	0.40 (0.06 to 2.62)	0.687	0.39 (0.04 to 4.28)	0.855
CoVaccine HT™ vs Liposomes-GLA	4.16 (0.31 to 56.33)	0.575	0.33 (0.01 to 12.69)	0.951	1.98 (0.30 to 13.09)	0.897	3.01 (0.27 to 33.00)	0.744
ImSaVac-P vs Liposomes-GLA	2.26 (0.17 to 30.63)	0.944	0.08 (0.00 to 2.99)	0.300	1.63 (0.25 to 10.77)	0.978	1.13 (0.10 to 12.42)	>0.999
ImSaVac-P o/w vs Liposomes-GLA	0.52 (0.04 to 7.00)	0.980	0.18 (0.00 to 6.78)	0.715	0.40 (0.06 to 2.63)	0.690	0.49 (0.04 to 5.35)	0.954
ImSaVac-P vs CoVaccine HT™	0.54 (0.04 to 7.36)	0.986	0.24 (0.01 to 9.07)	0.850	0.82 (0.12 to 5.45)	>0.999	0.38 (0.03 to 4.12)	0.832
ImSaVac-P o/w vs CoVaccine HT™	0.12 (0.01 to 1.68)	0.175	0.53 (0.01 to 20.58)	0.997	0.20 (0.03 to 1.33)	0.131	0.16 (0.01 to 1.78)	0.219
ImSaVac-P o/w vs ImSaVac-P	0.23 (0.02 to 3.09)	0.536	2.27 (0.06 to 87.38)	0.989	0.24 (0.04 to 1.62)	0.237	0.43 (0.04 to 4.72)	0.907
