# Supplementary material for: Identification of adjuvants for clinical trials performed with Plasmodium falciparum AMA1 in rabbits
Source: BMC Immunol. 2019 Jul 30;20:25. doi: 10.1186/s12865-019-0307-y (PMC6664700; doi:10.1186/s12865-019-0307-y)
Supplement: Supplementary file 3 — Ratio of total IgG in day 140/day 70 sera to the homologous FVO AMA1 antigen and 3 heterologous variants (N = 4) in rabbits. (XLSX 13 kb) [file 12865_2019_307_MOESM3_ESM.xlsx]

## Sheet: Day 140 ratios
Antigen	Treat	Count	Min	Max	Median	p25	p75	GeoMean	GeoLow	GeoUpp
FVO	Stable o/w Emulsion (SE)	4	0.014	0.244	0.0985	0.02075	0.1915	0.0608063222239696	0.00624399765227894	0.59215410195674
FVO	SE-Glucopyranosyl Lipid A (GLA)	4	0.007	0.296	0.087	0.04825	0.158	0.0615885338817239	0.00493326106801673	0.768892514181328
FVO	Liposomes	4	0.002	0.055	0.021	0.014	0.03175	0.0147645123690225	0.00155533091676672	0.140157199439066
FVO	Liposomes-GLA	4	0.015	0.139	0.048	0.02175	0.08875	0.0435674808889707	0.00866414989631947	0.21907808772066
FVO	CoVaccine HT™	4	0.093	0.364	0.192	0.11475	0.2875	0.181368292172214	0.0656389929008948	0.5011420186646
FVO	ImSaVac-P	4	0.042	0.172	0.1235	0.06825	0.1705	0.0986119043900875	0.0333088576289458	0.291943596378077
FVO	ImSaVac-P o/w	4	0.012	0.059	0.02	0.0135	0.03425	0.0225311656397195	0.00712492531030113	0.0712503504212903
3D7	SE	4	0.002	1886	0.036	0.00725	0.51875	0.0382418316896611	0.000345554972376103	423214193945572
3D7	SE GLA	4	0.022	0.25	0.06	0.049	0.109	0.0666876775651112	0.0135797074317652	0.327492058380092
3D7	Liposomes	4	0.019	0.178	0.087	0.05875	0.121	0.0705954267465276	0.0155418565586552	0.32066402483614
3D7	Liposomes-GLA	4	0.104	3195	0.3205	0.242	10635	0.428714180409427	0.0432302194299731	425155946251557
3D7	CoVaccine HT™	4	0.034	0.292	0.2085	0.121	0.27325	0.141210201332289	0.0290326318696931	0.686824434305628
3D7	ImSaVac-P	4	0.003	0.148	0.0525	0.039	0.0775	0.0332534513072756	0.00230753226300061	0.479209778158174
3D7	ImSaVac-P o/w	4	0.033	0.34	0.0565	0.0375	0.1405	0.0754348959986359	0.0139116980834735	0.409038745678717
HB3	SE	4	0.015	0.215	0.0755	0.0165	0.15425	0.0520620014197226	0.00580015832212701	0.467306552906857
HB3	SE GLA	4	0.041	0.211	0.1035	0.0605	0.15775	0.0949111613640914	0.0295291724413069	0.305058618536819
HB3	Liposomes	4	0.061	0.133	0.0735	0.06775	0.091	0.0813190994115523	0.0472176706150788	0.140049177415248
HB3	Liposomes-GLA	4	0.044	0.197	0.0735	0.05075	0.11975	0.0810644903149449	0.0277200700675918	0.237064753948968
HB3	CoVaccine HT™	4	0.096	0.318	0.149	0.117	0.21	0.160201774246073	0.0702666684103443	0.365245842050078
HB3	ImSaVac-P	4	0.079	0.245	0.132	0.0865	0.1925	0.131766590246281	0.0556335313446921	0.312085785055739
HB3	ImSaVac-P o/w	4	0.008	0.106	0.0365	0.023	0.06025	0.0321507863423771	0.00577829202092528	0.178889031341767
CAMP	SE	4	0.009	0.282	0.056	0.01425	0.1425	0.04443454202437	0.00352951378460681	0.559405245426872
CAMP	SE GLA	4	0.064	0.17	0.119	0.07675	0.16025	0.108455952206768	0.0502230290535628	0.234209162424908
CAMP	Liposomes	4	0.032	0.253	0.112	0.0395	0.19975	0.0886947256030133	0.0170872249140269	0.460388061219702
CAMP	Liposomes-GLA	4	0.024	0.188	0.092	0.03525	0.15575	0.0710723090018284	0.0145009758122219	0.34834022015222
CAMP	CoVaccine HT™	4	0.118	0.439	0.208	0.14575	0.3055	0.213958568351924	0.0848285520779032	0.539656375711377
CAMP	ImSaVac-P	4	0.036	0.134	0.0965	0.063	0.12425	0.0805158331964774	0.030912282916146	0.209715969956295
CAMP	ImSaVac-P o/w	4	0.005	0.16	0.0425	0.032	0.073	0.0346602451436007	0.00353589825864753	0.33975315621044
