# Supplementary material for: Identification of adjuvants for clinical trials performed with Plasmodium falciparum AMA1 in rabbits
Source: BMC Immunol. 2019 Jul 30;20:25. doi: 10.1186/s12865-019-0307-y (PMC6664700; doi:10.1186/s12865-019-0307-y)
Supplement: Supplementary file 4 — Comparison between treatment groups for day 70/140 titre ratios for 4 AMA1 alleles. (XLSX 9 kb) [file 12865_2019_307_MOESM4_ESM.xlsx]

## Sheet: Sheet1
Group	FVO	3D7	HB3	CAMP
Stable o/w Emulsion (SE)	0.061 (0.006 to 0.592)	0.038 (0.000 to 4.232)	0.052 (0.006 to 0.467)	0.044 (0.004 to 0.559)
SE-Glucopyranosyl Lipid A (GLA)	0.062 (0.005 to 0.769)	0.067 (0.014 to 0.327)	0.095 (0.030 to 0.305)	0.108 (0.050 to 0.234)
Liposomes	0.015 (0.002 to 0.140)	0.071 (0.016 to 0.321)	0.081 (0.047 to 0.140)	0.089 (0.017 to 0.460)
Liposomes-GLA	0.044 (0.009 to 0.219)	0.429 (0.043 to 4.252)	0.081 (0.028 to 0.237)	0.071 (0.015 to 0.348)
CoVaccine HT™	0.181 (0.066 to 0.501)	0.141 (0.029 to 0.687)	0.160 (0.070 to 0.365)	0.214 (0.085 to 0.540)
ImSaVac-P	0.099 (0.033 to 0.292)	0.033 (0.002 to 0.479)	0.132 (0.056 to 0.312)	0.081 (0.031 to 0.210)
ImSaVac-P o/w	0.023 (0.007 to 0.071)	0.075 (0.014 to 0.409)	0.032 (0.006 to 0.179)	0.035 (0.004 to 0.340)
