# Supplementary material for: Identification of adjuvants for clinical trials performed with Plasmodium falciparum AMA1 in rabbits
Source: BMC Immunol. 2019 Jul 30;20:25. doi: 10.1186/s12865-019-0307-y (PMC6664700; doi:10.1186/s12865-019-0307-y)
Supplement: Supplementary file 5 — Comparison between treatment groups for GIA in day 70 and 140 at 6 mg/ mL Rabbit IgG for 2 laboratory strains. Between group differences are expressed as delta’s with 95% confidence intervals. P values are adjusted for multiple comparisons using Tukey’s honest significant difference test (Tukey’s HSD test). The FCR3 strain expresses an AMA1 homologous to the immunizing antigen, whereas NF54 strain expresses an AMA1 that differs by 26 amino acids in the ectodomain. (XLSX 12 kb) [file 12865_2019_307_MOESM5_ESM.xlsx]

## Sheet: Sheet1
Comparison	FCR3 day 70	p	FCR3 day 140	p	NF54 day 70	p	NF54 day 140	p
SE-Glucopyranosyl Lipid A (GLA) vs Stable o/w Emulsion (SE)	-8.3 (-36.1 to 19.5)	0.971	-1.9 (-21.1 to 17.3)	>0.999	-7.3 (-22.6 to 7.9)	0.768	2.6 (-16.8 to 21.9)	0.999
Liposomes vs SE	-17.8 (-45.0 to 9.3)	0.431	-1.4 (-20.6 to 17.8)	>0.999	-5.5 (-20.7 to 9.8)	0.930	-0.3 (-19.7 to 19.1)	>0.999
Liposomes-GLA vs SE	-3.6 (-30.8 to 23.6)	>0.999	-4.0 (-24.5 to 16.6)	0.995	-6.2 (-21.4 to 9.1)	0.881	-1.2 (-20.6 to 18.2)	>0.999
CoVaccine HT™ vs SE	38.7 (11.6 to 65.9)	0.001	24.4 (5.2 to 43.6)	0.008	30.3 (15.0 to 45.6)	<0.001	-7.0 (-26.3 to 12.4)	0.899
ImSaVac-P vs SE	9.0 (-18.2 to 36.2)	0.952	-3.8 (-23.0 to 15.4)	0.994	0.3 (-14.9 to 15.6)	>0.999	1.8 (-17.6 to 21.2)	>0.999
ImSaVac-P o/w vs SE	-13.2 (-41.0 to 14.6)	0.777	7.5 (-11.7 to 26.7)	0.850	-7.3 (-22.9 to 8.3)	0.791	1.9 (-17.5 to 21.3)	>0.999
Liposomes vs SE-GLA	-9.5 (-37.3 to 18.3)	0.943	0.6 (-17.2 to 18.3)	>0.999	1.9 (-13.4 to 17.1)	>0.999	-2.8 (-22.2 to 16.5)	0.999
Liposomes-GLA vs SE-GLA	4.7 (-23.1 to 32.5)	0.999	-2.0 (-21.2 to 17.2)	>0.999	1.2 (-14.1 to 16.4)	>0.999	-3.8 (-23.1 to 15.6)	0.995
CoVaccine HT™ vs SE-GLA	47.0 (19.2 to 74.8)	<0.001	26.3 (8.5 to 44.1)	0.002	37.6 (22.4 to 52.9)	<0.001	-9.5 (-28.9 to 9.9)	0.686
ImSaVac-P vs SE-GLA	17.3 (-10.5 to 45.1)	0.497	-1.8 (-19.6 to 15.9)	>0.999	7.7 (-7.6 to 22.9)	0.733	-0.8 (-20.1 to 18.6)	>0.999
ImSaVac-P o/w vs SE-GLA	-4.9 (-33.3 to 23.5)	0.998	9.5 (-8.3 to 27.2)	0.594	0.0 (-15.6 to 15.6)	>0.999	-0.7 (-20.0 to 18.7)	>0.999
Liposomes-GLA vs Liposomes	14.3 (-12.9 to 41.5)	0.689	-2.6 (-21.8 to 16.6)	0.999	-0.7 (-16.0 to 14.5)	>0.999	-0.9 (-20.3 to 18.5)	>0.999
CoVaccine HT™ vs Liposomes	56.6 (29.4 to 83.8)	<0.001	25.7 (8.0 to 43.5)	0.002	35.8 (20.5 to 51.0)	<0.001	-6.7 (-26.0 to 12.7)	0.915
ImSaVac-P vs Liposomes	26.8 (-0.4 to 54.0)	0.055	-2.4 (-20.2 to 15.4)	0.999	5.8 (-9.5 to 21.0)	0.911	2.1 (-17.3 to 21.4)	>0.999
ImSaVac-P o/w vs Liposomes	4.6 (-23.2 to 32.4)	0.999	8.9 (-8.9 to 26.7)	0.658	-1.8 (-17.4 to 13.8)	>0.999	2.2 (-17.2 to 21.6)	>0.999
CoVaccine HT™ vs Liposomes-GLA	42.3 (15.1 to 69.5)	<0.001	28.3 (9.1 to 47.5)	0.002	36.5 (21.2 to 51.7)	<0.001	-5.8 (-25.1 to 13.6)	0.956
ImSaVac-P vs Liposomes-GLA	12.6 (-14.6 to 39.8)	0.800	0.2 (-19.0 to 19.4)	>0.999	6.5 (-8.8 to 21.7)	0.855	3.0 (-16.4 to 22.4)	0.999
ImSaVac-P o/w vs Liposomes-GLA	-9.6 (-37.4 to 18.2)	0.940	11.5 (-7.7 to 30.7)	0.467	-1.1 (-16.7 to 14.5)	>0.999	3.1 (-16.3 to 22.5)	0.998
ImSaVac-P vs CoVaccine HT™	-29.8 (-56.9 to -2.6)	0.023	-28.1 (-45.9 to -10.4)	0.001	-30.0 (-45.2 to -14.7)	<0.001	8.7 (-10.6 to 28.1)	0.760
ImSaVac-P o/w vs CoVaccine HT™	-52.0 (-79.8 to -24.2)	<0.001	-16.8 (-34.6 to 0.9)	0.070	-37.6 (-53.2 to -22.0)	<0.001	8.9 (-10.5 to 28.2)	0.749
ImSaVac-P o/w vs ImSaVac-P	-22.2 (-50.0 to 5.6)	0.204	11.3 (-6.5 to 29.1)	0.398	-7.6 (-23.2 to 8.0)	0.758	0.1 (-19.3 to 19.5)	>0.999
